# Supplementary material for: Efficient Conversion of Lignin to Aromatics via Catalytic Fast Pyrolysis over Niobium-Doped HZSM-5
Source: Molecules. 2023 May 22;28(10):4245. doi: 10.3390/molecules28104245 (PMC10222616; doi:10.3390/molecules28104245)
Supplement: Supplementary file 1 [file molecules-28-04245-s001.zip]

Archive with 1 entries (1 files):
- molecules-2364086-supplementary.pdf
